# Supplementary material for: Familial Cerebellar Ataxia and Amyotrophic Lateral Sclerosis/Frontotemporal Dementia with DAB1 and C9ORF72 Repeat Expansions: An 18‐Year Study
Source: Mov Disord. 2022 Sep 23;37(12):2427–39. doi: 10.1002/mds.29221 (PMC10900262; doi:10.1002/mds.29221)
Supplement: Supplementary file 6 — Table S1. Nanopore statistics [file MDS-37-2427-s001.xlsx]

## Sheet: Tabelle1
Supplementary Table 1: Nanopore statistics
	First run		Second run								third run
	L-1671	L-1692	L-1671	L-1678	L-1679	L-1681	L-1689	L-1692	L-1698	L-1699	L-1671	L-1678	L-1679	L-1681	L-1689	L-1692	L-1698	L-1699
Native barcoding kit version	104	104	112	112	112	112	112	112	112	112	104	104	104	104	104	104	104	104
Mean read length	1,827.5	1,865.8	1,867.6	1,732.7	1,210.1	1,351.2	1,510.0	1,399.3	1,559.3	1,606.3	3,188.1	3,459.6	3,133.7	3,131.1	2,475.8	3,008.3	3,328.5	4,029.9
Mean read quality	11.5	11.5	14.8	14.9	15.4	15.3	14.4	14.4	14.5	15.0	11.9	12.0	12.0	11.9	12.3	12.3	12.1	12.5
Median read length	756	756	813	777	729	731	1.072	758	809	730	3,499	3.38	3,466	3,527	1,908.5	3,383	3,432	3,566
Median read quality	11.4	11.4	14.4	14.5	15.3	15.2	14.5	14.1	14.3	14.7	11.4	11.4	11.4	11.4	12.1	11.8	11.5	12.0
Number of reads	38,162	64.04	37,879	36,168.0	32,181.0	70,142.0	26,803.0	40,374.0	15,106.0	16,728.0	66,319	76.348	35,200	22,516	139,456	61,667	18,328	4,525
Read length N50	3,585	3.587	3,494	3.334	1.374	2.09	1.824	2.516	3.434	3.565	3,516	3.415	3,515	3,558	3,617	3,580	3,479	4,829
Total bases	69,740,086	119,483,202	70,744,449	62,667,384	38,942,808	94,774,673	40,473,483	56,496,682	23,554,275	26,870,876	211,430,110	264,134,337	110,305,484	70,499,523	345,270,325	185,512,233	61,003,862	18,235,328
Number and percentage of reads >Q5	38162 (100.0%)	64040 (100%)	37879 (100.0%)	36168 (100.0%)	32181 (100.0%)	70142 (100%)	26803 (100.0%)	40374 (100.0%)	15106 (100%)	16728 (100.0%)	66319 (100.0%)	76348 (100.0%)	35200 (100.0%)	22516 (100.0%)	139456 (100.0%)	61667 (100.0%)	18328 (100.0%)	4525 (100.0%)
Number and percentage of reads >Q7	38162 (100.0%)	64040 (100%)	37879 (100.0%)	36168 (100.0%)	32181 (100.0%)	70142 (100%)	26803 (100.0%)	40374 (100.0%)	15106 (100%)	16728 (100.0%)	66319 (100.0%)	76348 (100.0%)	35200 (100.0%)	22516 (100.0%)	139456 (100.0%)	61667 (100.0%)	18328 (100.0%)	4525 (100.0%)
Number and percentage of readss >Q10	28171 (73.8%)	47691 (74.5%)	37563 (99.2%)	35877 (99.2%)	31867 (99.0%)	69579 (99.2%)	26592 (99.2%)	39611 (98.1%)	14951 (99.0%)	16597 (99.2%)	66290 (100.0%)	76317 (100.0%)	35185 (100.0%)	22505 (100.0%)	139430 (100.0%)	61645 (100.0%)	18319 (100.0%)	4525 (100.0%)
Number and percentage of reads >Q12	13800 (36.2%)	23831 (37.2%)	31672 (83.6%)	30553 (84.5%)	27169 (84.4%)	59945 (85.5%)	23014 (85.9%)	30594 (75.8%)	12472 (82.6%)	14221 (85.0%)	18430 (27.8%)	24736 (32.4%)	10735 (30.5%)	6804 (30.2%)	74648 (53.5%)	27200 (44.1%)	6094 (33.2%)	2237 (49.4%)
Number and percentage of reads >Q15	3223 (8.4%)	5640 (8.8%)	16292 (43.0%)	16304 (45.1%)	17045 (53.0%)	36316 (51.8%)	10511 (39.2%)	16018 (39.7%)	6201 (41.0%)	7813 (46.7%)	4394 (6.6%)	7068 (9.3%)	3428 (9.7%)	1631 (7.2%)	7516 (5.4%)	6857 (11.1%)	1779 (9.7%)	581 (12.8%)
This table shows comparable Nanopore qualities across all samples and high number of reads (at least >3000 high quality reads). It becomes clear that the newer version of the native barcoding kit (v112) indeed increases the quality (but without impacting much on the readout (repeat length)).
